# Supplementary material for: PD-L1 expression combined with microsatellite instability/CD8+ tumor infiltrating lymphocytes as a useful prognostic biomarker in gastric cancer
Source: Sci Rep. 2019 Mar 15;9:4633. doi: 10.1038/s41598-019-41177-2 (PMC6420501; doi:10.1038/s41598-019-41177-2)
Supplement: Supplementary file 2 — Supplementary Table S1 [file 41598_2019_41177_MOESM2_ESM.xlsx]

## Sheet: Sheet1
		PD-L1
		Negative	Positive
	Primary tumor	90 (85%)	16 (15%)
	Metastatic lymph node	92 (87%)	14 (13%)
